# Supplementary material for: TLR7 controls myeloid-derived suppressor cells expansion and function in the lung of C57BL6 mice infected with Schistosoma japonicum
Source: PLoS Negl Trop Dis. 2022 Oct 24;16(10):e0010851. doi: 10.1371/journal.pntd.0010851 (PMC9591064; doi:10.1371/journal.pntd.0010851)
Supplement: S1 Data — (XLSX) [file pntd.0010851.s001.xlsx]

## Sheet: Figure 1f
% of CD11b+Gr1+ cells
	Naive	Infected
	16.87	59
	13.88	25.83
	16.54	18.2
	16.9	11.67
	16.3	10.02
	14.63	22.93
	18.47	28.78
	25.37	21.76
	17.3	30.83
	17.9	18.38
	13.5	16.54
	29.81	42.27
	14.67	23.87
	15.9	20.72
	11.89	20.38
	11.23	22.57
	13.02	55
	14.68	39.49
		55
		23.14
		12.97
		16.14
		20.02
		27.03
MEAN	16.6033	26.7725
Std deviation	4.53728	13.703
n	18	24

## Sheet: Figure 1g
Absolute number of CD11b+Gr1+ cells(×106)
	Naive	Infected
	1.1988	6.64664
	0.97104	2.53328
	0.93912	1.19483
	0.7776	8.604
	1.33533	0.52629
	0.36808	1.46217
	0.95472	1.62112
	2.23788	2.64796
	0.688	6.84426
	1.04784	4.33768
	0.47844	2.9772
	0.84796	3.3816
		6.03218
		4.08392
		0.72013
		0.14168
		0.6156
		0.45315
		0.996435
		1.18718
		2.94784
MEAN	0.987067	2.85501
Std deviation	0.479816	4.86154
n	12	21

## Sheet: Figure 1i
% of proliferation in CD4+ T cells
		MDSCs:T
	T(unstim)	0:1	1:2
	5.8	88.3	16.3
	3.2	81.6	17.8
	7.8	90.3	13.6
MEAN	5.6	86.7333	15.9
Std deviation	2.30651	4.55668	2.12838
% of proliferation in CD8+ T cells
		MDSCs:T
	T(unstim)	0:1	1:2
	5.6	85.4	26.8
	3.2	80.8	18.1
	6.7	90.3	33.6
MEAN	5.16667	85.5	26.1667
Std deviation	1.78979	4.75079	7.76938

## Sheet: Figure 2b
% of CD11b+Gr1+ cells
	0W	2W	3W	4W	5W	6W	7W
	19.8	21.15	17.14	9.22	27.12	33.83	31.54
	14.74	22.39	25.67	15.67	24.53	31.56	46.13
	20.14	21.77	21.4	12.5	20.99	31.7	38.8
	18.77				24.66
					27.52
					26.99
					16.05
					31.74
					24.23
					27.24
MEAN	18.3625	21.77	21.4033	12.4633	25.107	32.3633	38.8233
Std deviation	2.48425	0.62	4.265	3.22516	4.24588	1.2721	7.29503
n	4	3	3	3	10	3	3
Absolute number of CD11b+Gr1+ cells(×106)
	0W	2W	3W	4W	5W	6W	7W
	0.358983	1.18426	1.0216	0.3184	2.28996	1.8776	3.5008
	0.781274	0.75411	1.6929	1.0703	1.44148	2.432	4.0852
	0.469866	0.968625	1.1053	0.63965	0.366613	2.151	3.8295
	0.727353				0.594972
					1.01777
					1.14966
MEAN	0.584369	0.968998	1.27327	0.676117	1.14341	2.15353	3.80517
Std deviation	0.202588	0.215075	0.365815	0.377274	0.681683	0.277209	0.292959
n	4	3	3	3	6	3	3

## Sheet: Figure 2d
% of CD3+CD4+ cells
	0W	2W	3W	4W	5W	6W	7W
	13.24	17.5	19.13	18.31	13.77	14.6	8.14
	6.46	15.92	19.01	18.14	9.43	13.46	5.98
	10.41	16.71	19.07	18.25	11.6	14.03	7.06
	8.5
	5.88
MEAN	8.898	16.71	19.07	18.2333	11.6	14.03	7.06
Std deviation	3.01453	0.79	0.06	0.0862168	2.17	0.57	1.08
n	5	3	3	3	3	3	3
% of CD3+CD8+cells
	0W	2W	3W	4W	5W	6W	7W
	6.55	12.3	15.74	21.81	15.13	9.88	5.74
	11.3	13.5	13.58	21.05	15.63	13.63	4.31
	10.11	12.9	14.66	21.43	15.38	6.91	5.02
	9.64					6.59
	7.9					5.67
MEAN	9.1	12.9	14.66	21.43	15.38	8.536	5.02333
Std deviation	1.87711	0.6	1.08	0.38	0.25	3.25576	0.715006
n	5	3	3	3	3	5	3
% of CD11b+Gr1+ cells
	0W	2W	3W	4W	5W	6W	7W
	19.8	21.15	17.14	9.22	27.12	33.84	31.54
	14.74	22.39	25.67	15.67	24.53	31.56	46.13
	20.14	21.77	21.4	12.5	20.99	31.7	38.8
	18.77				24.66
					27.52
					26.99
					16.05
					31.74
					24.23
					27.24
MEAN	18.3625	21.77	21.4033	12.4633	25.107	32.3667	38.8233
Std deviation	2.48425	0.62	4.265	3.22516	4.24588	1.27786	7.29503
n	4	3	3	3	10	3	3

## Sheet: Figure 2f
% of CD69+ cells in CD3+CD4+ T cells
	0W	2W	3W	4W	6W	7W
	1.56	8.14	13.24	15.48	1.74	1.17
	1.77	12.59	14.03	21.3	2.13	1.52
	4.32	10.36	13.64	18.39	1.94	1.81
MEAN	2.55	10.3633	13.6367	18.39	1.93667	1.5
Std deviation	1.53646	2.225	0.395011	2.91	0.195021	0.320468
n	3	3	3	3	3	3
% of CD69+ cells in CD3+CD8+ T cells
	0W	2W	3W	4W	6W	7W
	0.73	3.24	10.7	4.55	1.65	0.16
	1.06	4.92	7.97	5.62	1.14	0.33
	1.32	4.08	9.34	5.09	1.4	0.25
MEAN	1.03667	4.08	9.33667	5.08667	1.39667	0.246667
Std deviation	0.295691	0.84	1.365	0.535008	0.255016	0.085049
n	3	3	3	3	3	3
% of CD11b+Gr1+ cells
	0W	2W	3W	4W	6W	7W
	19.8	21.15	17.14	9.22	33.84	31.54
	14.74	22.39	25.67	15.67	31.56	46.13
	20.14	21.77	21.4	12.5	31.7	38.8
MEAN	18.2267	21.77	21.4033	12.4633	32.3667	38.8233
Std deviation	3.02432	0.62	4.265	3.22516	1.27786	7.29503
n	3	3	3	3	3	3

## Sheet: Figure 3a
Relative mRNA expression of TLR2
	Naive	Infected
	0.785774	1.80327
	1.27263	1.8716
	1.0292	1.32169
MEAN	1.0292	1.66552
Std deviation	0.243428	0.299722
Relative mRNA expression of TLR3
	Naive	Infected
	1.08209	3.36053
	0.924135	1.21216
	1.00311	2.61249
MEAN	1.00311	2.39506
Std deviation	0.078979	1.09057
Relative mRNA expression of TLR4
	Naive	Infected
	0.675972	0.521083
	1.47935	0.379893
	1.07766	0.671479
MEAN	1.07766	0.524151
Std deviation	0.40169	0.145817
Relative mRNA expression of TLR7
	Naive	Infected
	0.95438	16.246
	1.43024	14.3012
	0.732604	10.2116
MEAN	1.03908	13.5862
Std deviation	0.356447	3.08007
Relative mRNA expression of Infected
	TLR2	TLR3	TLR4	TLR7
	1.80327	3.36053	0.521083	16.246
	1.8716	1.21216	0.379893	14.3012
	1.32169	2.61249	0.671479	10.2116
MEAN	1.66552	2.39506	0.524151	13.5862
Std deviation	0.299722	1.09057	0.145817	3.08007

## Sheet: Figure 3b
expression intensity of TLR3 in group CD11b+Gr1+, CD11b+Gr1-, CD11b-Gr1- cells
	CD11b+Gr1+	CD11b-Gr1-	CD11b+Gr1-
TLR3	1.7863	0.2644	0.2728
	2.2814	0.2646	0.2447
	2.0339	0.2645	0.2588
MEAN	2.03387	0.2645	0.258767
Std deviation	0.24755		0.01405
n	3	3	3
TLR7
	CD11b+Gr1+	CD11b-Gr1-	CD11b+Gr1-
	14.5109	1.5526	2.025
	13.3452	1.6666	2.7969
	13.928	1.6096	2.411
MEAN	13.928	1.6096	2.41097
Std deviation	0.58285	0.057	0.38595
n	3	3	3

## Sheet: Figure 3c
% of CD11b+Gr1+ cells
		R848
	control	2	10	20
	11.97	15.56	12.82	13.29
	10.6	13.94	13.85	16.49
	11.27	15.56	13.13	13.49
MEAN	11.28	15.02	13.2667	14.4233
Std deviation	0.685055	0.935307	0.528425	1.79258

## Sheet: Figure 3d
% of CD11b+Gr1+ cells
	control	SEA	R848	R848+SEA
	8.93	29.02	11.16	24.06
	8.62	29.56	14.6	26.8
	9.15	27.96	11.83	24.22
MEAN	8.9	28.8467	12.53	25.0267
Std deviation	0.266271	0.813962	1.82371	1.53783

[truncated: 10 more sheets: Figure 3e, Figure 4a, Figure 4b, Figure 4c, Figure 4d, Figure 5b, Figure 5d, Figure 6b, Figure 6c, Figure 6e]
